# Supplementary material for: The Antiangiogenic Effect of VEGF-A siRNA-FAM-Loaded Exosomes
Source: Bioengineering (Basel). 2025 Aug 26;12(9):919. doi: 10.3390/bioengineering12090919 (PMC12467468; doi:10.3390/bioengineering12090919)
Supplement: Supplementary file 1 [file bioengineering-12-00919-s001.zip]

Archive with 1 entries (1 files):
- bioengineering-3753636-supplementary.pdf
